# Supplementary material for: Optimization of border irrigation variables based on a correction factor for irrigation quota
Source: Heliyon. 2024 Nov 5;10(22):e40116. doi: 10.1016/j.heliyon.2024.e40116 (PMC11609237; doi:10.1016/j.heliyon.2024.e40116)
Supplement: Multimedia component 1 [file mmc1.xlsx]

## Sheet: Uniform Design Theory
	q, Ca design level table				Uniform table U30(302)			﻿Combinations of q and Cf based on U30(302)
	Level	q L.s-1.m-1	Ca		q	Ca		Level	q L.s-1.m-1	Ca
	1	3	0.8		24	25		1	7.6	1.28
	2	3.2	0.82		23	6		2	7.4	0.9
	3	3.4	0.84		1	12		3	3	1.02
	4	3.6	0.86		9	18		4	4.6	1.14
	5	3.8	0.88		5	16		5	3.8	1.1
	6	4	0.9		11	7		6	5	0.92
	7	4.2	0.92		19	4		7	6.6	0.86
	8	4.4	0.94		6	9		8	4	0.96
	9	4.6	0.96		21	11		9	7	1
	10	4.8	0.98		3	3		10	3.4	0.84
	11	5	1		12	14		11	5.2	1.06
	12	5.2	1.02		15	20		12	5.8	1.18
	13	5.4	1.04		20	30		13	6.8	1.38
	14	5.6	1.06		18	15		14	6.4	1.08
	15	5.8	1.08		17	24		15	6.2	1.26
	16	6	1.1		26	2		16	8	0.82
	17	6.2	1.12		7	29		17	4.2	1.36
	18	6.4	1.14		4	21		18	3.6	1.2
	19	6.6	1.16		28	13		19	8.4	1.04
	20	6.8	1.18		27	28		20	8.2	1.34
	21	7	1.2		25	17		21	7.8	1.12
	22	7.2	1.22		13	27		22	5.4	1.32
	23	7.4	1.24		14	1		23	5.6	0.8
	24	7.6	1.26		29	8		24	8.6	0.94
	25	7.8	1.28		22	19		25	7.2	1.16
	26	8	1.3		8	5		26	4.4	0.88
	27	8.2	1.32		2	26		27	3.2	1.3
	28	8.4	1.34		16	10		28	6	0.98
	29	8.6	1.36		30	22		29	8.8	1.22
	30	8.8	1.38		10	23		30	4.8	1.24
